# Supplementary material for: A new macrolepidopteran moth (Insecta, Lepidoptera, Geometridae) in Miocene Dominican amber
Source: Zookeys. 2020 Sep 3;965:73–84. doi: 10.3897/zookeys.965.54461 (PMC7483395; doi:10.3897/zookeys.965.54461)
Supplement: XML Treatment for Miogeometrida [file zookeys.965.54461-treatment1.xml]

<!DOCTYPE tp:taxon-treatment
  PUBLIC "-//TaxonX//DTD Taxonomic Treatment Publishing DTD v0 20100105//EN" "tax-treatment-NSO.dtd">
<tp:taxon-treatment xmlns:tp="http://www.plazi.org/taxpub"><tp:treatment-meta><kwd-group><label>Taxon classification</label><kwd><named-content xmlns:xlink="http://www.w3.org/1999/xlink" content-type="kingdom">Animalia</named-content></kwd><kwd><named-content xmlns:xlink="http://www.w3.org/1999/xlink" content-type="order">Lepidoptera</named-content></kwd><kwd><named-content xmlns:xlink="http://www.w3.org/1999/xlink" content-type="family">Geometridae</named-content></kwd></kwd-group><mixed-citation publication-type="journal"><person-group><name><surname>Zhang</surname><given-names>Weiting</given-names></name><name><surname>Shih</surname><given-names>Chungkun</given-names></name><name><surname>Shih</surname><given-names>YuHong</given-names></name><name><surname>Ren</surname><given-names>Dong</given-names></name></person-group><article-title>A new macrolepidopteran moth (<tp:taxon-name><tp:taxon-name-part taxon-name-part-type="class">Insecta</tp:taxon-name-part></tp:taxon-name>, <tp:taxon-name><tp:taxon-name-part taxon-name-part-type="order">Lepidoptera</tp:taxon-name-part></tp:taxon-name>, <tp:taxon-name><tp:taxon-name-part taxon-name-part-type="family">Geometridae</tp:taxon-name-part></tp:taxon-name>) in Miocene Dominican amber</article-title><source>Zookeys</source><day>03</day><month>9</month><year>2020</year><volume>965</volume><fpage>73</fpage><lpage>84</lpage><pub-id pub-id-type="doi">10.3897/zookeys.965.54461</pub-id></mixed-citation></tp:treatment-meta><tp:nomenclature><label>Genus</label><tp:taxon-name><object-id xmlns:xlink="http://www.w3.org/1999/xlink" content-type="arpha" xlink:type="simple">BEA6E9E7-96FB-5CD3-A300-BA08ADFF6729</object-id>
              <tp:taxon-name-part taxon-name-part-type="genus" reg="Miogeometrida">Miogeometrida</tp:taxon-name-part>
              <object-id xmlns:xlink="http://www.w3.org/1999/xlink" content-type="zoobank" xlink:type="simple">http://zoobank.org/9AB3E411-9767-4CFF-88F9-6E37C92081D1</object-id>
            </tp:taxon-name><tp:taxon-authority>Zhang, Shih &amp; Shih</tp:taxon-authority><tp:taxon-status xmlns:xlink="http://www.w3.org/1999/xlink" xlink:type="simple">gen. nov.</tp:taxon-status></tp:nomenclature><tp:treatment-sec sec-type="type species" id="SECID0EX5AE"><title>Type species.</title><p><italic><tp:taxon-name><tp:taxon-name-part taxon-name-part-type="genus" reg="Miogeometrida">Miogeometrida</tp:taxon-name-part> <tp:taxon-name-part taxon-name-part-type="species" reg="chunjenshihi">chunjenshihi</tp:taxon-name-part></tp:taxon-name></italic> Zhang, Shih &amp; Shih, sp. nov.</p></tp:treatment-sec><tp:treatment-sec sec-type="etymology" id="SECID0EI6AE"><title>Etymology.</title><p>The generic name is a combination of the prefix “Mio-” in reference to the Miocene, and “geometrid” in reference to the family name. The gender is masculine.</p></tp:treatment-sec><tp:treatment-sec sec-type="diagnosis" id="SECID0EN6AE"><title>Diagnosis of genus.</title><p>Body length ca 5.7 mm, wingspan ca 20 mm. Antenna filiform. Forewing without fovea, R<sub>1</sub> not anastomosing with Sc, no areole formed by veins R<sub>1</sub> and Rs, R<sub>1</sub> and Rs<sub>1</sub> completely coincident, M<sub>2</sub> arising midway between M<sub>1</sub> and M<sub>3</sub>, anal veins 1A and 2A fused for its entire length. Hind wing with Rs running close to Sc + R<sub>1</sub>, and M<sub>2</sub> absent.</p></tp:treatment-sec><tp:treatment-sec sec-type="remarks" id="SECID0EGAAG"><title>Remarks.</title><p>The new genus can be distinguished from most extant or extinct geometrids by the absence of an areole formed by veins R<sub>1</sub> and Rs. As <italic><tp:taxon-name><tp:taxon-name-part taxon-name-part-type="genus" reg="Miogeometrida">Miogeometrida</tp:taxon-name-part></tp:taxon-name></italic> gen. nov. lacks M<sub>2</sub> on the hind wing, affiliation with other subfamilies than <tp:taxon-name><tp:taxon-name-part taxon-name-part-type="subfamily">Ennominae</tp:taxon-name-part></tp:taxon-name> is excluded. <italic><tp:taxon-name><tp:taxon-name-part taxon-name-part-type="genus" reg="Miogeometrida">Miogeometrida</tp:taxon-name-part></tp:taxon-name></italic> gen. nov. differs from most genera of <tp:taxon-name><tp:taxon-name-part taxon-name-part-type="subfamily">Ennominae</tp:taxon-name-part></tp:taxon-name> in its forewing without fovea and R<sub>1</sub> not anastomosing with Sc. <italic><tp:taxon-name><tp:taxon-name-part taxon-name-part-type="genus" reg="Miogeometrida">Miogeometrida</tp:taxon-name-part></tp:taxon-name></italic> gen. nov. is similar to genera such as <italic><tp:taxon-name><tp:taxon-name-part taxon-name-part-type="genus" reg="Ekboarmia">Ekboarmia</tp:taxon-name-part></tp:taxon-name></italic> (<tp:taxon-name><tp:taxon-name-part taxon-name-part-type="subfamily">Ennominae</tp:taxon-name-part></tp:taxon-name>, <tp:taxon-name><tp:taxon-name-part taxon-name-part-type="tribe">Boarmiini</tp:taxon-name-part></tp:taxon-name>, covered in <xref ref-type="bibr" rid="B44">Skou et al. 2017</xref>) and <italic><tp:taxon-name><tp:taxon-name-part taxon-name-part-type="genus" reg="Iridopsis">Iridopsis</tp:taxon-name-part></tp:taxon-name></italic> (<tp:taxon-name><tp:taxon-name-part taxon-name-part-type="subfamily">Ennominae</tp:taxon-name-part></tp:taxon-name>, <tp:taxon-name><tp:taxon-name-part taxon-name-part-type="tribe">Boarmiini</tp:taxon-name-part></tp:taxon-name>, covered in <xref ref-type="bibr" rid="B30">McGuffin 1977</xref>) in venation and the absence of a fovea, but the antennae of the latter are pectinated in males. Apart from this, extant <italic><tp:taxon-name><tp:taxon-name-part taxon-name-part-type="genus" reg="Iridopsis">Iridopsis</tp:taxon-name-part></tp:taxon-name></italic> are much larger than <italic><tp:taxon-name><tp:taxon-name-part taxon-name-part-type="genus" reg="Miogeometrida">Miogeometrida</tp:taxon-name-part></tp:taxon-name></italic> gen. nov. on average. <italic><tp:taxon-name><tp:taxon-name-part taxon-name-part-type="genus" reg="Miogeometrida">Miogeometrida</tp:taxon-name-part></tp:taxon-name></italic> gen. nov. also shows similarities with genera such as <italic><tp:taxon-name><tp:taxon-name-part taxon-name-part-type="genus" reg="Milocera">Milocera</tp:taxon-name-part></tp:taxon-name></italic>, <italic><tp:taxon-name><tp:taxon-name-part taxon-name-part-type="genus" reg="Chelotephrina">Chelotephrina</tp:taxon-name-part></tp:taxon-name></italic>, <italic><tp:taxon-name><tp:taxon-name-part taxon-name-part-type="genus" reg="Tephrina">Tephrina</tp:taxon-name-part></tp:taxon-name></italic>, <italic><tp:taxon-name><tp:taxon-name-part taxon-name-part-type="genus" reg="Isturgia">Isturgia</tp:taxon-name-part></tp:taxon-name></italic> and <italic><tp:taxon-name><tp:taxon-name-part taxon-name-part-type="genus" reg="Macaria">Macaria</tp:taxon-name-part></tp:taxon-name></italic> (<tp:taxon-name><tp:taxon-name-part taxon-name-part-type="subfamily">Ennominae</tp:taxon-name-part></tp:taxon-name>, <tp:taxon-name><tp:taxon-name-part taxon-name-part-type="tribe">Macariini</tp:taxon-name-part></tp:taxon-name>, covered in <xref ref-type="bibr" rid="B27">Krüger 2001</xref>) in the forewing with R<sub>1</sub> and Rs<sub>1</sub> completely coincident and hind wing with two anal veins, but <italic><tp:taxon-name><tp:taxon-name-part taxon-name-part-type="genus" reg="Miogeometrida">Miogeometrida</tp:taxon-name-part></tp:taxon-name></italic> gen. nov. differs from them in its forewing with 1A and 2A fused for their entire lengths.</p><p><xref ref-type="bibr" rid="B8">Grimaldi and Engel (2005)</xref> mentioned three specimens of <tp:taxon-name><tp:taxon-name-part taxon-name-part-type="family">Geometridae</tp:taxon-name-part></tp:taxon-name> from Dominican amber and provided a photo and a line drawing of one specimen (<xref ref-type="bibr" rid="B8">Grimaldi and Engel 2005</xref>: 588, fig. 13: 59, 60). According to the line drawing (<xref ref-type="bibr" rid="B8">Grimaldi and Engel 2005</xref>: 588, fig. 13: 60), the stem of M is present on its forewing. But in <italic><tp:taxon-name><tp:taxon-name-part taxon-name-part-type="genus" reg="Miogeometrida">Miogeometrida</tp:taxon-name-part></tp:taxon-name></italic> gen. nov., the loss of the stem of M results in the formation of one large discal cell. <italic><tp:taxon-name><tp:taxon-name-part taxon-name-part-type="genus" reg="Miogeometrida">Miogeometrida</tp:taxon-name-part></tp:taxon-name></italic> gen. nov. differs from the Eocene species <italic><tp:taxon-name><tp:taxon-name-part taxon-name-part-type="genus" reg="Geometridites">Geometridites</tp:taxon-name-part> <tp:taxon-name-part taxon-name-part-type="species" reg="larentiiformis">larentiiformis</tp:taxon-name-part></tp:taxon-name></italic> by the absence of the areole and R<sub>1</sub> completely coincident with Rs<sub>1</sub> on the forewing. <xref ref-type="bibr" rid="B31">Mérit and Mérit (2008)</xref> reported Miocene <italic><tp:taxon-name><tp:taxon-name-part taxon-name-part-type="genus" reg="Problongos">Problongos</tp:taxon-name-part></tp:taxon-name></italic>, whose forewing length is twice as long as that of <italic><tp:taxon-name><tp:taxon-name-part taxon-name-part-type="genus" reg="Miogeometrida">Miogeometrida</tp:taxon-name-part></tp:taxon-name></italic> gen. nov. (22 mm vs. 8.9 mm).</p></tp:treatment-sec><ref-list><ref id="B44"><mixed-citation xmlns:xlink="http://www.w3.org/1999/xlink" xlink:type="simple"><person-group><name name-style="western"><surname>Skou</surname><given-names>P</given-names></name><name name-style="western"><surname>Stüning</surname><given-names>D</given-names></name><name name-style="western"><surname>Sihvonen</surname><given-names>P</given-names></name></person-group> (<year>2017</year>) <article-title>Revision of the West-Mediterranean geometrid genus <italic><tp:taxon-name><tp:taxon-name-part taxon-name-part-type="genus">Ekboarmia</tp:taxon-name-part></tp:taxon-name></italic>, with description of a new species from Portugal (<tp:taxon-name><tp:taxon-name-part taxon-name-part-type="order">Lepidoptera</tp:taxon-name-part></tp:taxon-name>, <tp:taxon-name><tp:taxon-name-part taxon-name-part-type="family">Geometridae</tp:taxon-name-part></tp:taxon-name>, <tp:taxon-name><tp:taxon-name-part taxon-name-part-type="subfamily">Ennominae</tp:taxon-name-part></tp:taxon-name>).</article-title><source>Nota Lepidopterologica</source><volume>40</volume>(<issue>1</issue>): <fpage>39</fpage>–<lpage>63</lpage>. <ext-link xlink:type="simple" ext-link-type="doi" xlink:href="10.3897/nl.40.10440">https://doi.org/10.3897/nl.40.10440</ext-link></mixed-citation></ref><ref id="B30"><mixed-citation xmlns:xlink="http://www.w3.org/1999/xlink" xlink:type="simple"><person-group><name name-style="western"><surname>McGuffin</surname><given-names>WC</given-names></name></person-group> (<year>1977</year>) Guide to the <tp:taxon-name><tp:taxon-name-part taxon-name-part-type="family">Geometridae</tp:taxon-name-part></tp:taxon-name> of Canada (<tp:taxon-name><tp:taxon-name-part taxon-name-part-type="order">Lepidoptera</tp:taxon-name-part></tp:taxon-name>) II. Subfamily <tp:taxon-name><tp:taxon-name-part taxon-name-part-type="subfamily">Ennominae</tp:taxon-name-part></tp:taxon-name>. 2. Memoirs of the Entomological Society of Canada 109(S101): 1–191. <ext-link xlink:type="simple" ext-link-type="doi" xlink:href="10.4039/entm109101fv">https://doi.org/10.4039/entm109101fv</ext-link></mixed-citation></ref><ref id="B27"><mixed-citation xmlns:xlink="http://www.w3.org/1999/xlink" xlink:type="simple"><person-group><name name-style="western"><surname>Krüger</surname><given-names>M</given-names></name></person-group> (<year>2001</year>) <article-title>A revision of the tribe <tp:taxon-name><tp:taxon-name-part taxon-name-part-type="tribe">Macariini</tp:taxon-name-part></tp:taxon-name> (<tp:taxon-name><tp:taxon-name-part taxon-name-part-type="order">Lepidoptera</tp:taxon-name-part></tp:taxon-name>: <tp:taxon-name><tp:taxon-name-part taxon-name-part-type="family">Geometridae</tp:taxon-name-part></tp:taxon-name>: <tp:taxon-name><tp:taxon-name-part taxon-name-part-type="subfamily">Ennominae</tp:taxon-name-part></tp:taxon-name>) of Africa, Madagascar and Arabia.</article-title><source>Bulletin of the Natural History Museum Entomology</source><volume>70</volume>(<issue>1</issue>): <fpage>1</fpage>–<lpage>502</lpage>.</mixed-citation></ref><ref id="B8"><mixed-citation xmlns:xlink="http://www.w3.org/1999/xlink" xlink:type="simple"><person-group><name name-style="western"><surname>Grimaldi</surname><given-names>DA</given-names></name><name name-style="western"><surname>Engel</surname><given-names>MS</given-names></name></person-group> (<year>2005</year>) <source>Evolution of the Insects.</source><publisher-name>Cambridge University Press</publisher-name>, <publisher-loc>Cambridge</publisher-loc>, <size units="page">755 pp</size>.</mixed-citation></ref><ref id="B31"><mixed-citation xmlns:xlink="http://www.w3.org/1999/xlink" xlink:type="simple"><person-group><name name-style="western"><surname>Mérit</surname><given-names>X</given-names></name><name name-style="western"><surname>Mérit</surname><given-names>M</given-names></name></person-group> (<year>2008</year>) <article-title><italic><tp:taxon-name><tp:taxon-name-part taxon-name-part-type="genus">Problongos</tp:taxon-name-part> <tp:taxon-name-part taxon-name-part-type="species">baudiliensis</tp:taxon-name-part></tp:taxon-name></italic> genus novus &amp; species nova: un nouveau Lépidoptère fossile découvert dans la diatomite du miocène supérieur de Saint-Bauzile (Ardèche, F-07) (<tp:taxon-name><tp:taxon-name-part taxon-name-part-type="order">Lepidoptera</tp:taxon-name-part></tp:taxon-name>, <tp:taxon-name><tp:taxon-name-part taxon-name-part-type="family">Geometridae</tp:taxon-name-part></tp:taxon-name>, <tp:taxon-name><tp:taxon-name-part taxon-name-part-type="subfamily">Ennominae</tp:taxon-name-part></tp:taxon-name>).</article-title><source>Revue des Lépidoptéristes de France</source><volume>17</volume>(<issue>39</issue>): <fpage>29</fpage>–<lpage>33</lpage>.</mixed-citation></ref></ref-list></tp:taxon-treatment>
