# Supplementary material for: A new macrolepidopteran moth (Insecta, Lepidoptera, Geometridae) in Miocene Dominican amber
Source: Zookeys. 2020 Sep 3;965:73–84. doi: 10.3897/zookeys.965.54461 (PMC7483395; doi:10.3897/zookeys.965.54461)
Supplement: XML Treatment for Miogeometrida chunjenshihi [file zookeys.965.54461-treatment2.xml]

<!DOCTYPE tp:taxon-treatment
  PUBLIC "-//TaxonX//DTD Taxonomic Treatment Publishing DTD v0 20100105//EN" "tax-treatment-NSO.dtd">
<tp:taxon-treatment xmlns:tp="http://www.plazi.org/taxpub"><tp:treatment-meta><kwd-group><label>Taxon classification</label><kwd><named-content xmlns:xlink="http://www.w3.org/1999/xlink" content-type="kingdom">Animalia</named-content></kwd><kwd><named-content xmlns:xlink="http://www.w3.org/1999/xlink" content-type="order">Lepidoptera</named-content></kwd><kwd><named-content xmlns:xlink="http://www.w3.org/1999/xlink" content-type="family">Geometridae</named-content></kwd></kwd-group><mixed-citation publication-type="journal"><person-group><name><surname>Zhang</surname><given-names>Weiting</given-names></name><name><surname>Shih</surname><given-names>Chungkun</given-names></name><name><surname>Shih</surname><given-names>YuHong</given-names></name><name><surname>Ren</surname><given-names>Dong</given-names></name></person-group><article-title>A new macrolepidopteran moth (<tp:taxon-name><tp:taxon-name-part taxon-name-part-type="class">Insecta</tp:taxon-name-part></tp:taxon-name>, <tp:taxon-name><tp:taxon-name-part taxon-name-part-type="order">Lepidoptera</tp:taxon-name-part></tp:taxon-name>, <tp:taxon-name><tp:taxon-name-part taxon-name-part-type="family">Geometridae</tp:taxon-name-part></tp:taxon-name>) in Miocene Dominican amber</article-title><source>Zookeys</source><day>03</day><month>9</month><year>2020</year><volume>965</volume><fpage>73</fpage><lpage>84</lpage><pub-id pub-id-type="doi">10.3897/zookeys.965.54461</pub-id></mixed-citation></tp:treatment-meta><tp:nomenclature><tp:taxon-name><object-id xmlns:xlink="http://www.w3.org/1999/xlink" content-type="arpha" xlink:type="simple">B712CC67-87E9-575A-AF28-5C0848A1CE9E</object-id>
              <tp:taxon-name-part taxon-name-part-type="genus" reg="Miogeometrida">Miogeometrida</tp:taxon-name-part>
              <tp:taxon-name-part taxon-name-part-type="species" reg="chunjenshihi">chunjenshihi</tp:taxon-name-part>
              <object-id xmlns:xlink="http://www.w3.org/1999/xlink" content-type="zoobank" xlink:type="simple">http://zoobank.org/B0B59F0C-43DB-4B48-8031-8EED7747EB43</object-id>
            </tp:taxon-name><tp:taxon-authority>Zhang, Shih &amp; Shih</tp:taxon-authority><tp:taxon-status xmlns:xlink="http://www.w3.org/1999/xlink" xlink:type="simple">sp. nov.</tp:taxon-status><xref ref-type="fig" rid="F1">Figures 1</xref><xref ref-type="fig" rid="F2">, 2</xref></tp:nomenclature><tp:treatment-sec sec-type="material" id="SECID0E6IAG"><title>Material.</title><p><bold><italic>Holotype</italic></bold>: LEP-DA-2019001, male. Mouthparts, mid- and hind legs, abdominal sternum missing.</p></tp:treatment-sec><tp:treatment-sec sec-type="etymology" id="SECID0EKJAG"><title>Etymology.</title><p>The specific name is dedicated to Chun Jen Shih, father of YuHong Shih, for his discovery of the type specimen and his efforts and dedication in collecting and promoting Dominican amber, especially his classification system for Dominican blue amber with the best quality known as Sky Blue Amber.</p></tp:treatment-sec><tp:treatment-sec sec-type="Locality and horizon" id="SECID0EPJAG"><title>Locality and horizon.</title><p>La Búcara mine, Cordilliera Septentrional, Dominican Republic. La Toca Formation; late Early Miocene to early Middle Miocene.</p></tp:treatment-sec><tp:treatment-sec sec-type="diagnosis" id="SECID0EUJAG"><title>Diagnosis.</title><p>As for the genus (see above), by monotypy.</p></tp:treatment-sec><tp:treatment-sec sec-type="description" id="SECID0EZJAG"><title>Description.</title><p>Body slender, length 5.7 mm; wingspan ca 20 mm. Forewing length 8.9 mm; hind wing length 6.2 mm.</p><p>Head densely scaled; antenna filiform, partly preserved; compound eyes oval; chaetosemata unidentifiable; ocelli absent.</p><p>Mesoscutum large, with median suture. Mesoscutellum rhomboid, smaller than mesoscutum. Metascutum triangular. A comb-like epiphysis with setae on its inner side, arising from the inner wall of the foretibia (Fig. <xref ref-type="fig" rid="F1">1D</xref>); tarsus with five tarsomeres, pretarsus with a pair of claws and a median arolium.</p><fig id="F1" position="float" orientation="portrait"><object-id xmlns:xlink="http://www.w3.org/1999/xlink" content-type="doi" xlink:type="simple">10.3897/zookeys.965.54461.figure1</object-id><object-id xmlns:xlink="http://www.w3.org/1999/xlink" content-type="arpha" xlink:type="simple">39A5F298-3437-5557-B005-E13FEB1D7800</object-id><label>Figure 1.</label><caption><p><italic><tp:taxon-name><tp:taxon-name-part taxon-name-part-type="genus" reg="Miogeometrida">Miogeometrida</tp:taxon-name-part> <tp:taxon-name-part taxon-name-part-type="species" reg="chunjenshihi">chunjenshihi</tp:taxon-name-part></tp:taxon-name></italic> gen. et sp. nov., holotype, LEP-DA-2019001 <bold>A</bold> dorsal view <bold>B</bold> ventral view <bold>C</bold> forewing <bold>D</bold> foreleg <bold>E</bold> basal part of fore- and hind wings with scales <bold>F</bold> male genitalia, dorsal view. Scale bars: 2 mm (<bold>A, B</bold>); 1 mm (<bold>C</bold>); 0.5 mm (<bold>D, F</bold>); 0.2 mm (<bold>E</bold>).</p></caption><graphic xmlns:xlink="http://www.w3.org/1999/xlink" xlink:href="zookeys-965-073-g001.jpg" position="float" orientation="portrait" xlink:type="simple" id="oo_449173.jpg"><uri content-type="original_file" xlink:type="simple">https://binary.pensoft.net/fig/449173</uri></graphic></fig><p>Scales covering both fore- and hind wings, hair-like scales visible on the base of wings (Fig. <xref ref-type="fig" rid="F1">1C, E</xref>). Forewing elongate-triangular with the termen slightly sinuous; forewing index 0.37; fovea absent. Forewing with eleven veins (Figs <xref ref-type="fig" rid="F1">1C</xref>, <xref ref-type="fig" rid="F2">2A</xref>); discal cell approximately half as long as forewing; Sc not anastomosing with R<sub>1</sub>; no areole formed by R<sub>1</sub> and Rs; R<sub>1</sub> and Rs<sub>1</sub> completely coincident; Rs<sub>2</sub> and Rs<sub>3</sub> with common stem; M 3-branched; M<sub>1</sub> continuous with stem of R; M<sub>2</sub> arising midway between M<sub>1</sub> and M<sub>3</sub>; CuA bifurcating, CuA<sub>1</sub> originating near the end of discal cell, CuA<sub>2</sub> originating beyond the middle of discal cell; CuP absent; 1A and 2A fused for their entire lengths. Hind wing broad (Figs <xref ref-type="fig" rid="F1">1C</xref>, <xref ref-type="fig" rid="F2">2B</xref>), with outer margin concave between veins, apical angle rounded; hind wing index 0.66; Sc+R<sub>1</sub> strongly bent at its base; Rs approximated to Sc+R<sub>1</sub> at the base; M<sub>2</sub> absent; M<sub>1</sub> and M<sub>3</sub> almost parallel; CuA<sub>1</sub> and CuA<sub>2</sub> as in forewing; anal veins 1A+2A and 3A present. Wing coupling present, one strong frenular bristle on the anterior margin of the hind wing, retinaculum of the forewing indistinct.</p><p>Male genitalia (Fig. <xref ref-type="fig" rid="F1">1F</xref>) with valva simple; uncus reduced; socii long, slender, with bristles on the inner side.</p><fig id="F2" position="float" orientation="portrait"><object-id xmlns:xlink="http://www.w3.org/1999/xlink" content-type="doi" xlink:type="simple">10.3897/zookeys.965.54461.figure2</object-id><object-id xmlns:xlink="http://www.w3.org/1999/xlink" content-type="arpha" xlink:type="simple">976401F8-B27E-5946-AE43-98E6B310CA9E</object-id><label>Figure 2.</label><caption><p><italic><tp:taxon-name><tp:taxon-name-part taxon-name-part-type="genus" reg="Miogeometrida">Miogeometrida</tp:taxon-name-part> <tp:taxon-name-part taxon-name-part-type="species" reg="chunjenshihi">chunjenshihi</tp:taxon-name-part></tp:taxon-name></italic> gen. et sp. nov., line drawings of LEP-DA-2019001 <bold>A</bold> forewing <bold>B</bold> hind wing. Scale bars: 1 mm.</p></caption><graphic xmlns:xlink="http://www.w3.org/1999/xlink" xlink:href="zookeys-965-073-g002.jpg" position="float" orientation="portrait" xlink:type="simple" id="oo_449174.jpg"><uri content-type="original_file" xlink:type="simple">https://binary.pensoft.net/fig/449174</uri></graphic></fig></tp:treatment-sec></tp:taxon-treatment>
